# Supplementary material for: Swedish rape offenders — a latent class analysis
Source: Forensic Sci Res. 2021 Feb 22;6(2):124–32. doi: 10.1080/20961790.2020.1868681 (PMC8330751; doi:10.1080/20961790.2020.1868681)
Supplement: Supplemental Material [file TFSR_A_1868681_SM3317.zip]

Archive with 2 entries (2 files):
- Appendix 1 edited.docx
- Appendix 2 edited.doc
